# Supplementary material for: Emerging trends in peer review—a survey
Source: Front Neurosci. 2015 May 27;9:169. doi: 10.3389/fnins.2015.00169 (PMC4444765; doi:10.3389/fnins.2015.00169)
Supplement: Supplementary file 2 [file DataSheet1.XLSX]

## Sheet: Data table
Title	Info sufficient for review	Category	OA	Discipline	Founded	When	Formal	What	Who	Author name concealed	Reviewer anonymity	Review published with paper	Reviewers discuss during review process	Interactive author-reviewer discussion	Post-publication comments	Portable review	URL	Estimated publications from foundation until February 16, 2015	Estimated publications 2014	Source of articles data (if not Scopus)
Academia.edu	Yes	Commercial repository	Yes	Multidisciplinary	2008	None	No	N/A	N/A	N/A	N/A	N/A	N/A	N/A	No	No	http://www.academia.edu/	6239	747
American Journal of Bioethics	Yes	Journal	No	Humanities and the arts	1999	Multiphase	Yes	Selective	Editor-chosen reviewers	Yes	Yes	Yes	No/Yes	No/Yes	No	No	http://www.tandfonline.com/loi/uajb20#.U7JvS5SSxBM	3463	263	http://www.tandfonline.com/search/advanced?pubType=journal
American Journal of Political Science	Yes	Journal	No	Social sciences	1957	Pre	Yes	Selective	Editor-chosen reviewers	Yes	Yes	No	No	No	No	No	http://ajps.org/	3191	259	http://onlinelibrary.wiley.com/journal/10.1111/%28ISSN%291540-5907
American Political Science Review	Yes	Journal	No	Social sciences	1906	Pre	Yes	Selective	Editor-chosen reviewers	Yes	Yes	No	No	No	No	No	journals.cambridge.org/psr	1178	55	journals.cambridge.org/psr
American Sociological Review	Yes	Journal	No	Social sciences	1936	Pre	Yes	Selective	Editor-chosen reviewers	Yes	Yes	No	No	No	No	No	http://www.asanet.org/journals/asr/american_sociological_review.cfm	928	61
Annals of mathematics	No	Journal	No	Mathematics	1874	(missing)	(missing)	(missing)	(missing)	(missing)	(missing)	(missing)	(missing)	(missing)	(missing)	(missing)	http://annals.math.princeton.edu/	1073	46
Annual Review of Immunology*	Yes	Journal	No	Medicine	1983	None	No	Selective	Editors	No	N/A	N/A	Yes	No	No	No	http://www.annualreviews.org/journal/immunol	1342	45
Annual Review of Pathology*	Yes	Journal	No	Medicine	2006	None	No	Selective	Editors	No	N/A	N/A	Yes	No	No	No	http://www.annualreviews.org/loi/pathmechdis	821	22
Antioxidants and redox signaling	Yes	Journal	No	Natural sciences	2001	Pre	Yes	Selective	Editor-chosen reviewers	Yes	Yes/No	Mixed	No	No	Yes	No	http://www.liebertpub.com/overview/antioxidants-and-redox-signaling/4/	187	16
Argument and computation	No	Journal	Hybrid	Humanities and the arts	2010	(missing)	(missing)	(missing)	(missing)	(missing)	(missing)	(missing)	(missing)	(missing)	(missing)	(missing)	http://www.tandfonline.com/toc/tarc20/current#.U7A3342SzEg	52	13
ArXiv	Yes	Preprint server	Yes	Natural sciences and Mathematics	1991	None	No	N/A	N/A	N/A	N/A	N/A	N/A	N/A	No	(missing)	http://arxiv.org/	1013470	97517	https://confluence.cornell.edu/display/culpublic/arXiv+Update+-+January+2015;jsessionid=3CD55BE2FC717F684D443FCC059CF157
Atmospheric Chemistry and Physics	Yes	Journal	Yes	Natural sciences	2001	Post	Yes	Selective	Editor-chosen reviewers	No	Voluntary	Mixed	Mixed	Mixed	No	No	http://www.atmospheric-chemistry-and-physics.net/	2996	361
Behavioural and Brain Sciences	Yes	Journal	No	Natural sciences	1978	Multiphase	Yes	Selective	Editors/any BBS associate	No	Yes/No/yes	Mixed	Mixed	Mixed	No	No	http://journals.cambridge.org/action/displayJournal?jid=BBS	5530	264
Behavioural ecology	Yes	Journal	Hybrid	Natural sciences	1989	Pre	Yes	Selective	Editor-chosen reviewers	Yes	Yes	No	No	No	No	No	http://beheco.oxfordjournals.org/	2991	206
Biology direct	Yes	Journal	Yes	Natural sciences	2006	Pre	Yes	Non-selective	Authors	(missing)	No	Yes	No	No	Yes	Yes	http://www.biologydirect.com/	421	19
BiorXiv	Yes	Preprint server	Yes	Natural sciences	2013	None	No	N/A	N/A	N/A	N/A	N/A	N/A	N/A	Yes	(missing)	http://biorxiv.org/	1491	1239
BMC medicine	Yes	Journal	Yes	Medicine	2003	Pre	Yes	Selective	Editor-chosen reviewers	No	No	Yes	No	No	No	Yes	http://www.biomedcentral.com/bmcmed	1127	175
BMC series	Yes	Series	Yes	Natural sciences	2000	Pre	Yes	Non-selective	Editor-chosen reviewers	No	No	Yes	No	No	No	Yes	http://www.biomedcentral.com	94000	11242
British Medical Journal (BMJ)	Yes	Journal	Yes	Medicine	1840	Pre	Yes	Selective	Editor-chosen reviewers	No	No	No	No	No	Yes	Yes	http://www.bmj.com/	15614	2920
Ca - Cancer Journal for Physicians	Yes	Journal	Yes	Medicine	1950	Pre	Yes	Selective	Editor-chosen reviewers	No	Yes	No	No	No	Yes	No	http://onlinelibrary.wiley.com/journal/10.3322/(ISSN)1542-4863	386	52
Cancer cell	Yes	Journal	Hybrid	Medicine	2002	Pre	Yes	Selective	Editor-chosen reviewers	No	Yes	No	No	No	Yes	No	http://www.cell.com/cancer-cell/home	1957	200
Cell Reports	Yes	Journal	Yes	Natural sciences	2012	Pre	Yes	Selective	Editor-chosen reviewers	No	Voluntary	No	No	No	Yes	No	http://www.cell.com/cell-reports/home	1504	711
Cognition	Yes	Journal	Hybrid	Humanities and the arts	1972	Pre	Yes	Selective	Editor-chosen reviewers	No	Yes	No	No	No	No	No	http://www.sciencedirect.com/science/journal/00100277	2958	164
CogPrints	Yes	Preprint server	Yes	Humanities and the arts	1997	None	No	N/A	N/A	N/A	N/A	N/A	N/A	N/A	No	(missing)	http://cogprints.org/	4167	14	http://cogprints.org/
Copernicus	Yes	Publisher	Yes	Multidisciplinary	1988	Post	Yes	Non-selective	Editor chooses referees + other members of community	No	Yes/No	Yes	Yes	Yes	Yes	No	http://publications.copernicus.org/	45000	7497	http://www.copernicus.org/facts_and_figures.html
Current anthropology	Yes	Journal	Hybrid	Social sciences	1959	Multiphase	Yes	Selective	Editor-chosen reviewers	No	No	No/yes	Mixed	Mixed	No	No	http://www.press.uchicago.edu/ucp/journals/journal/ca.html	1376	108
Elife	Yes	Journal	Yes	Natural sciences	2012	Pre	Yes	Selective	Editor-chosen reviewers	No	Yes	Yes	No	No	Yes	Yes	http://elifesciences.org/	730	312
EMBOJ	Yes	Journal	Hybrid	Natural sciences	1982	Pre	Yes	Selective	Editor-chosen reviewers	No	Yes	Yes	Yes	No	No	Yes	http://emboj.embopress.org/	17000	274
ETAI	Yes	Journal	Yes	Computer science	1997	Multiphase	Yes	Selective	Users plus editor selected reviewers	No	No	Yes	Mixed	No	No	No	http://www.etaij.org/	100	(missing) (stopped in 2002)
F1000 posters	Yes	Commercial repository	Yes	Natural sciences	2010	None	No	N/A	N/A	N/A	N/A	N/A	N/A	N/A	Yes	(missing)	http://f1000.com/posters	7665	1877	http://f1000.com/posters
F1000 prime	Yes	Third Party Post-Publication Review	No	Natural sciences	2009	Post	No	N/A	N/A	N/A	N/A	N/A	N/A	N/A	Yes	No	http://f1000.com/prime	717	141
F1000 prime reports	Yes	Third Party Post-Publication Review	Yes	Natural sciences	2013	Post	Yes	(missing)	Editor-chosen reviewers	No	No	No	No	No	Yes	No	http://f1000.com/prime/reports/browse?pagingQueryString=target%3D%2Fprime%2Freports	682	121
F1000research	Yes	Journal	Yes	Natural sciences	2012	Post	Yes	Non-selective	Open/editor	No	No	Yes	Mixed	Yes/No	No	No	http://f1000research.com/	713	351
Figshare	Yes	Commercial repository	Yes	Multidisciplinary	2011	None	No	N/A	N/A	N/A	N/A	N/A	N/A	N/A	Yes	(missing)	http://figshare.com/	1127804	293840	http://figshare.com/articles/search?q=&figure=on&media=on&dataset=on&poster=on&paper=on&thesis=on&code=on&presentation=on&fileset=on&lsort=recent&ltype=articles&start=01%2F01%2F2014&end=31%2F12%2F2014
Frontiers	Yes	Publisher	Yes	Multidisciplinary	2006	Pre	Yes	Non-selective	Editor-chosen reviewers	No	No	No	Yes	Yes	Yes	No	http://www.frontiersin.org/	30000	11130	www.frontiersin.org
Gigascience	Yes	Journal	Yes	Natural sciences	2012	Pre	Yes	Non-selective	Editor-chosen reviewers	No	No	Yes	No	No	Yes	(missing)	http://www.gigasciencejournal.com/	75	36	ww.gigasciencejournal.com
Haldane's sieve	Yes	Third Party Post-Publication Review	N/A	Natural sciences	(missing)	Post	No	N/A	N/A	N/A	N/A	N/A	N/A	N/A	Yes	(missing)	http://haldanessieve.org/	(missing)	(missing)
Harvard Business Review	Yes	Journal	No	Business	1922	Pre	No	Selective	Editors	No	N/A	N/A	N/A	No	Yes	No	http://hbr.org/	3749	184
Hindawi	Yes	Publisher	Yes	Multidisciplinary	1997	Pre	Yes	Non-selective	Editor-chosen reviewers	No	Yes	No	No	No	No	No	http://www.hindawi.com/	115000	32870
Hispanic American Quarterly review	No	(missing)	(missing)	Humanities and the arts	(missing)	(missing)	(missing)	(missing)	(missing)	(missing)	(missing)	(missing)	(missing)	(missing)	(missing)	(missing)	(missing)	(missing)	(missing)
IEEE communications letters	Yes	Journal	No	Computer science	1952	Pre	Yes	Selective	Editor-chosen reviewers	Yes	Yes	No	No	No	(missing)	No	http://www.comsoc.org/cl	5797	702
JAMA	Yes	Journal	Delayed	Medicine	1883	Pre	Yes	Selective	Editor-chosen reviewers	No	Yes	No	No	No	No	No	http://jama.jamanetwork.com/journal.aspx	79011	1354
JCP	Yes	Journal	Hybrid	Natural sciences	1933	Pre	Yes	Selective	Editor-chosen reviewers	No	Yes	No	No	No	No	No	http://scitation.aip.org/content/aip/journal/jcp	124758	2643
JIME	Yes	Journal	Yes	Humanities and the arts	1996	Pre	Yes	Selective	Editor-chosen reviewers	Yes	No	No	Yes	Yes	Yes	No	http://www-jime.open.ac.uk/	150	17
Journal of Memory and Language	Yes	Journal	Hybrid	Humanities and the arts	(missing)	Pre	Yes	Selective	Editor-chosen reviewers	No	Yes	No	No	No	No	No	http://www.journals.elsevier.com/journal-of-memory-and-language/	1661	65
Journal of Negative Results in Biomedicine	Yes	Journal	Yes	Medicine	2002	Pre	Yes	Non-selective	Editor-chosen reviewers	No	No	Yes	No	No	Yes	No	http://www.jnrbm.com/	156	16
Kairos	Yes	Journal	Yes	Humanities and the arts	1996	Pre	Yes	Selective	Editors	No	No	No	Yes	Yes	No	No	http://kairos.technorhetoric.net/	(missing)	(missing)
K-theory preprint archives	Yes	Preprint server	Yes	Mathematics	1993	None	No	N/A	N/A	N/A	N/A	N/A	N/A	N/A	Yes	No	http://www.math.uiuc.edu/K-theory/	964	1	http://www.math.uiuc.edu/K-theory/
Linear Algebraic Groups and related structures preprint server	Yes	Preprint server	Yes	Mathematics	1998	None	No	N/A	N/A	N/A	N/A	N/A	N/A	N/A	No	No	http://www.math.uni-bielefeld.de/lag/	548	24	http://www.math.uni-bielefeld.de/lag/
Mathematical physics preprint server	Yes	Preprint server	Yes	Natural sciences	1991	None	No	N/A	N/A	N/A	N/A	N/A	N/A	N/A	No	No	http://www.ma.utexas.edu/mp_arc/mp_arc-home.html	5701	73	http://www.ma.utexas.edu/mp_arc/mp_arc-home.html
Mendeley	Yes	Commentary	N/A	Multidisciplinary	2008	None	No	N/A	N/A	N/A	N/A	N/A	N/A	N/A	N/A	No	http://www.mendeley.com/	15000000	381120
Naboj	No	(missing)	(missing)	(missing)	(missing)	(missing)	(missing)	(missing)	(missing)	(missing)	(missing)	(missing)	(missing)	(missing)	(missing)	(missing)	http://box851.bluehost.com/suspended.page/disabled.cgi/naboj.com	(missing)	(missing)
Nature	Yes	Journal	No	Multidisciplinary	1869	Pre	Yes	Selective	Editor-chosen reviewers	No	Yes	No	No	No	Yes	Yes	http://www.nature.com/	306500	2416
Nature Climate Change	Yes	Journal	No	Natural sciences	2011	Pre	Yes	Selective	Editor-chosen reviewers	Yes/No	Yes	No	No	No	Yes	Yes	http://www.nature.com/nclimate/index.html	1001	270
Nature Experiment	Yes	Experiment	No	Natural sciences	2006	Pre	Yes	Selective	Editor-chosen reviewers+self-selected	No	Yes/No	No	Mixed	Mixed	Yes	No	http://www.nature.com/	277	884
Nature Genetics	Yes	Journal	No	Medicine	1992	Pre	Yes	Selective	Editor-chosen reviewers	Yes/No	Yes	No	No	No	Yes	Yes	http://www.nature.com/ng/index.html	8210	316	http://www.nature.com/search?journal=ng&sp-m=0&year_range=2014
Nature Geoscience	Yes	Journal	No	Natural sciences	2008	Pre	Yes	Selective	Editor-chosen reviewers	Yes/No	Yes	No	No	No	Yes	Yes	http://www.nature.com/ngeo/index.html	2326	273	http://www.nature.com/search?journal=ng&sp-m=0&year_range=2014
Nature Preceedings	Yes	Preprint server	Yes	Natural sciences	2007	None	No	N/A	N/A	N/A	N/A	N/A	N/A	N/A	Yes	No	http://precedings.nature.com/	5058	(missing)
Open Review	No	Overlay journal	Yes	Multidisciplinary	(missing)	(missing)	(missing)	(missing)	(missing)	(missing)	(missing)	(missing)	(missing)	(missing)	(missing)	(missing)	(missing)	(missing)	(missing)
Open Review Quarterly	No	(missing)	(missing)	Humanities and the arts	(missing)	(missing)	(missing)	(missing)	(missing)	(missing)	(missing)	(missing)	(missing)	(missing)	(missing)	(missing)	http://openreviewquarterly.com/	(missing)	(missing)
OpenBMJ	Yes	Journal	Yes	Medicine	2011	Pre	Yes	Non-selective	Editor-chosen reviewers	No	No	Yes	No	No	Yes	No	http://bmjopen.bmj.com/	3500	1167	http://bmjopen.bmj.com/search
Overlay Journal Infrastructure for the Meteorological Sciences	No	(missing)	(missing)	(missing)	(missing)	(missing)	(missing)	(missing)	(missing)	(missing)	(missing)	(missing)	(missing)	(missing)	(missing)	(missing)	(missing)	(missing)	(missing)
Peerage of science	Yes	Portable review	N/A	Natural sciences	2012	Pre-submission	Yes	Selective	Editor-chosen reviewers (must have been first author in at least one peer-reviewed paper)	No	Yes	N/A	Yes	No	N/A	Yes	http://www.peerageofscience.org/	N/A	N/A
PeerJ	Yes	Journal	Yes	Natural sciences and Medicine	2012	Pre	Yes	Non-selective	Editor-chosen reviewers	No	Voluntary	Mixed	No	NO?	Yes	No	https://peerj.com/	944	471	https://peerj.com/search/?q=&type=articles
PeerJ preprints	Yes	Preprint server	Yes	Natural sciences	2012	None	No	N/A	N/A	N/A	N/A	N/A	N/A	N/A	Yes	No	https://peerj.com/about/publications/%23PeerJ-PrePrints	833	500
Philica	Yes	Journal	Yes	Multidisciplinary	2006	Post	No	N/A	N/A	N/A	N/A	N/A	N/A	N/A	Yes	N/A	http://www.philica.com/	422	(missing)
PLOS Biology	Yes	Journal	Yes	Natural sciences	2003	Pre	Yes	Selective	Editor-chosen reviewers	No	Yes	No	No	No	Yes	Yes	http://www.plosbiology.org/	3937	221
PLOS ONE	Yes	Journal	Yes	Multidisciplinary	2006	Pre	Yes	Non-selective	Editor-chosen reviewers	No	Voluntary	No	No	No	Yes	Yes	http://www.plosone.org/	131000	33102
PNAS	Yes	Journal	No	Multidisciplinary	1914	Pre	Yes	Selective	Author proposed reviewers	No	Yes	No	No	No	No	No	http://www.pnas.org/	113592	4297
Preprints on Conservation Laws	Yes	Preprint server	Yes	Mathematics	1996	None	No	N/A	N/A	N/A	N/A	N/A	N/A	N/A	No	(missing)	http://www.math.ntnu.no/conservation/	834	16
Psycholoquy	Yes	Journal	Yes	Humanities and the arts	1990	Mixed	Yes	Selective	Editor-chosen reviewers and users	No	Yes/No	Yes	Yes	Yes	(missing)	No	(missing)	(missing)	(missing)
PubMed commons	Yes	Third Party Post-Publication Review	Yes	Medicine	2013	Post	No	N/A	N/A	N/A	N/A	N/A	N/A	N/A	Yes	No	http://www.ncbi.nlm.nih.gov/pubmedcommons/	120	(missing)
Pubpeer.com	Yes	Third Party Post-Publication Review	Yes	Multidisciplinary	2012	Post	No	N/A	N/A	N/A	N/A	N/A	N/A	N/A	Yes	(missing)	https://pubpeer.com/about	445	Stopped in 2002
Real Algebraic and analytical geometry preprint server	Yes	Preprint server	Yes	Mathematics	2002	None	No	N/A	N/A	N/A	N/A	N/A	N/A	N/A	No	(missing)	http://www.maths.manchester.ac.uk/raag/	352	4
Repec	No	(missing)	(missing)	(missing)	(missing)	(missing)	(missing)	(missing)	Users	(missing)	(missing)	(missing)	(missing)	(missing)	(missing)	(missing)	http://www.repec.org/	(missing)	(missing)
ResearchGate	Yes	Commercial repository	Yes	Multidisciplinary	2008	Post	No	N/A	N/A	N/A	N/A	N/A	N/A	N/A	Yes	(missing)	https://www.researchgate.net/home.Home.html	(missing)	(missing)
Reviews of modern physics	Yes	Journal	No	Natural sciences	1929	Pre	Yes	Selective	Editor-chosen reviewers	No	Yes	No	No	No	No	No	https://journals.aps.org/rmp/	3159	37
Rubriq	Yes	Portable review	N/A	Multidisciplinary	2012	Pre-submission	Yes	Selective	Editor-chosen reviewers	Yes	Yes	No	No	No	N/A	Yes	http://www.rubriq.com/	(missing)	(missing)
Science	Yes	Journal	No	Multidisciplinary	1880	Pre	Yes	Selective	Editor-chosen reviewers	No	Yes	No	No	No	No	No	http://www.sciencemag.org/	167776	1995
Science Paper online	Yes	Preprint server	Yes	Multidisciplinary	2003	None	No	N/A	N/A	N/A	N/A	N/A	N/A	N/A	No	No	http://www.paper.edu.cn/en	6748	3340
ScienceOpen Research	Yes	Preprint server	Yes	Multidisciplinary	2014	Post	Yes	(missing)	Editor-chosen reviewers and users	No	No	Yes	Yes	(missing)	Yes	No	https://www.scienceopen.com	127	111	https://www.scienceopen.com/search?24&f=journal_filter$@%7CScienceOpen+Research$%26%7Cpublish_date$@%7Cfrom1388530800000to1419980400000$%26%7Csource_filter$@%7CScienceOpen&q=*&type=Content&sort=1
Scientific reports	Yes	Journal	Yes	Multidisciplinary	2011	Pre	Yes	Selective	Editor-chosen reviewers	No	Yes	No	No	No	No	Yes	http://www.nature.com/srep/	5870	2468
Semantic web journal	Yes	Journal	Yes	Computer science	2010	Pre	Yes	Selective	Editor-chosen reviewers and users	No	Voluntary	Yes	No	No	No	No	http://www.semantic-web-journal.net/	183	42	http://www.semantic-web-journal.net/
Shakespeare Quarterly experiment	Yes	Experiment	No	Humanities and the arts	1950	Pre	Yes	Selective	Users	No	No	Yes	Yes	Yes	(missing)	No	http://mcpress.media-commons.org/ShakespeareQuarterly_NewMedia/	13	(missing)	http://mcpress.media-commons.org/ShakespeareQuarterly_NewMedia/
Social science research network	Yes	Preprint server	No	Social sciences	1994	None	(missing)	(missing)	(missing)	(missing)	(missing)	(missing)	(missing)	(missing)	(missing)	(missing)	http://www.ssrn.com/en/	489500	(missing)
The American journal of psychology	Yes	Journal	No	Humanities and the arts	1887	Pre	Yes	Selective	Editor-chosen reviewers	No	Yes	No	No	No	No	No	http://www.press.uillinois.edu/journals/ajp.html	2540	35
The American Political science review	Yes	Journal	No	Social sciences	1906	Pre	Yes	Selective	Editor-chosen reviewers	Yes	Yes	No	(missing)	No	No	No	http://www.apsanet.org/	928	61
The historical journal	Yes	Journal	Hybrid	Humanities and the arts	1923	Pre	Yes	Selective	Editor-chosen reviewers	Yes	Yes	No	No	No	No	No	http://journals.cambridge.org/action/displayJournal?jid=HIS	600	46
Universal Pre-print directory	Yes	Preprint server	Yes	Humanities and the arts	2000	None	(missing)	(missing)	(missing)	(missing)	(missing)	(missing)	(missing)	(missing)	(missing)	(missing)	(missing)	A directory of preprints, doesn't add any new articles	(missing)
WebMedCentral	Yes	Journal	Yes	Medicine	2010	Post	Yes	Selective	Author-selected reviewers	(missing)	Voluntary	Yes	Yes	(missing)	Yes	No	http://www.webmedcentral.com/	1427	107	http://www.webmedcentral.com/search_results
* The Annual Review of Immunology and The Annual Review of Pathology publish only invited reviews from recognized experts in the field. The articles are reviewed by members of the editorial committee but do not go through a formal peer review process.
																			903546
